# Supplementary material for: Adopting the Situation in School Questionnaire to Examine Physical Education Teachers’ Motivating and Demotivating Styles Using a Circumplex Approach
Source: Int J Environ Res Public Health. 2021 Jul 9;18(14):7342. doi: 10.3390/ijerph18147342 (PMC8304182; doi:10.3390/ijerph18147342)
Supplement: Supplementary file 1 [file ijerph-18-07342-s001.zip]

Archive with 1 entries (1 files):
- ijerph-1263227-supplementary.pdf
